# Supplementary material for: Cold Plasma-Assisted Extraction of Phytochemicals: A Review
Source: Foods. 2023 Aug 24;12(17):3181. doi: 10.3390/foods12173181 (PMC10486403; doi:10.3390/foods12173181)
Supplement: Supplementary file 1 [file foods-12-03181-s001.zip]

Archive with 6 entries (6 files):
- Captions.pdf
- FIGS1_a.pdf
- FIGS1_b.pdf
- FIGS1_c.pdf
- FIGS1_d.png
- TABLE_S1.pdf
